# Supplementary material for: Characterization of structure and protein of vitelline membranes of precocial (ring-necked pheasant, gray partridge) and superaltricial (cockatiel parrot, domestic pigeon) birds
Source: PLoS One. 2020 Jan 30;15(1):e0228310. doi: 10.1371/journal.pone.0228310 (PMC6992205; doi:10.1371/journal.pone.0228310)
Supplement: S1 Data — (XLS) [file pone.0228310.s001.xls]

## Sheet: Egg characteristics
Species	Egg weight	Yolk weight	Yolk ratio	VM weight (mg)	VM ratio to yolk weight %
Ring-necket pheasant	31.46	10.2	32.42	7.26	22.39
	31.25	10.21	32.67	7.09	21.7
	32.88	10.34	31.44	6.87	21.85
	32.06	10.36	32.31	7.11	22.01
	32	10.05	31.4	6.2	19.75
	31.14	10.12	32.49	6.4	19.7
	31.16	10.1	32.41	6.12	18.88
	32.41	10.69	32.98	6.85	20.77
	31.66	10.47	33.07	6.03	18.23
	32.22	10.47	32.49	7.02	21.61
Grey partridge	19.3	7.2	37.3057	6.43	17.24
	17.28	6.9	39.9306	6	15.03
	21.06	7.93	37.6543	7.08	18.8
	21.11	8.01	37.9441	6.95	18.32
	18.74	7.22	38.5272	6.12	15.88
	22.4	8.14	36.3393	7	19.26
	18.13	7.04	38.8307	6.46	16.63
	17.69	7.12	40.2487	6.08	15.11
	20.44	7.87	38.5029	6.8	17.66
	19.19	7.16	37.3111	6.12	16.4
Cockatiel parrot	4.88	0.95	19.46	3.78	19.42
	5.13	1.02	19.88	4.52	22.74
	4.49	0.91	20.26	3.98	19.64
	4.45	0.92	20.67	3.7	17.9
	4.52	0.94	20.79	3.7	17.8
	4.94	1.01	20.44	3.64	17.81
	4.61	0.99	21.47	3.8	17.7
	4.5	0.94	20.88	3.99	19.11
	4.44	0.92	20.72	3.78	18.24
	5.02	1.08	21.51	4.05	18.83
Dmestic pigeon	17.62	3.4	19.29	4.11	21.31
	17.57	3.5	19.92	4.73	23.75
	15.24	3.2	20.99	4.5	21.44
	17.4	3.3	18.96	4.9	25.84
	16.08	3.2	19.9	4.7	23.62
	16.25	3.4	20.92	4.33	20.7
	17.17	3.4	19.8	4.95	25
	17.2	3.1	18.02	4.17	23.14
	15.99	3.5	21.88	5.08	23.22
	16.43	3.3	20.08	4.6	22.91

## Sheet: VM thickness
Species
		Ring-necket pheasant	Grey partridge	Domestic pigeon	Cockatiel parrot
		VM thickness (um)	VM thickness (um)	VM thickness (um)	VM thickness (um)
Egg number
1		37.5	32.5	23.2	8.2
		37.3	33.3	23.1	7.9
		37.3	32.9	22.7	7.9
		36.9	32.7	23.2	8.4
		37.1	33.8	23	8.1
		37.4	34.5	23.4	8.2
		37.5	32.9	22.9	7.6
		37.9	33.8	22.8	8
		37.4	33.6	22.9	8.2
		37.7	34.1	23.1	8.1
2		37.3	33.8	23.1	7.8
		37	33.6	22.6	7.9
		37.1	33.8	22.3	7.9
		36.8	33.5	23.1	8
		36.6	33.7	23	7.4
		37	33.5	23	8.2
		37.3	33.6	22.7	7.7
		37.6	33.3	22.4	7.7
		37.6	33.3	22.8	7.7
		37.1	33.2	22.2	7.8
3		38	36	19.59	7.2
		37.5	36.2	19.3	7.8
		38.4	36.7	19.1	7.6
		37.6	35.8	20.2	7.6
		37.9	34.8	19.4	7.7
		37.4	33.2	19.7	7.5
		38.1	33.9	19.1	7.9
		37.8	33.2	19.5	7.5
		37.8	33.2	19.4	7.8
		38.2	32.2	19.7	7.7
4		37.9	32.1	23.6	7.5
		37.9	37	22	7.7
		38.1	37.2	22.5	7.4
		37.6	36.6	22.7	7.5
		37.9	36.1	23	8
		37.7	37	23.2	7.6
		38.3	30.4	22.6	7.5
		38	32.6	23.1	7.9
		37.4	34.6	22.8	7.7
		37.7	36.8	22.9	7.6
5		37.9	34.8	21.2	6.7
		38.3	35.1	21.9	7.2
		37.9	32.6	20.7	7
		38.5	34.4	21.3	6.6
		39	33.7	20.8	6.8
		38.4	33.5	21.3	6.9
		38.6	32.9	20.9	6.9
		38.2	33	20.8	6.9
		38.3	33.3	20.5	6.9
		38.6	32	21.4	6.1
6		37.1	37.2	21.2	6.6
		36.9	32.2	21.5	6.9
		37.9	30	21.4	6.5
		37.4	31.6	21.9	6.4
		37.6	39	21.7	6.6
		36.8	35.2	22	6
		36.5	37	21.7	6.8
		37	31.2	21	7.6
		37.2	31.7	21.3	6.3
		37	36.8	21.8	6.1
7		37.4	33.3	22.4	6.6
		37.8	31.7	22.4	6.6
		37.3	32.8	22.1	7
		37.9	32.5	22.5	6.9
		37	33	22.3	6.8
		37.5	32.1	22.7	6.9
		37.1	31.9	22.2	6.4
		37.5	32.4	22.1	6.7
		37.5	33.7	22.2	6.8
		37.4	33	22.1	6.9
8		39.6	33.7	22.3	6.6
		38.2	33.4	22.7	7.1
		37.9	33.6	22.4	7.5
		38.4	34.6	22.5	7.7
		38	31.9	22.1	7.6
		37.2	32	23.1	7.5
		38.8	32.5	22.2	7.5
		39.4	33	22.2	7.6
		37.6	32.8	22.7	7.7
		38.9	33.8	22.5	8
9		39.4	31.6	20.2	7.8
		37.5	32.1	20.6	6.9
		36.8	31.4	20.4	6.4
		37.4	33.4	20.9	6.2
		37.4	30.2	19.8	6.6
		37.6	33.6	20.9	7
		37.2	35.2	20.5	6.8
		37.9	34.6	20.4	6.3
		38	33.2	20.5	6.7
		37.8	33.9	20.7	6.5
		36.9	31.1	21.6	6.5
10		37.5	34.3	21.5	8.1
		37.7	32.7	21.2	7.5
		37.4	33.6	21.6	7.8
		37.2	33.4	21.5	7.6
		37.6	33.8	21.8	7.9
		37.8	32.3	21.4	7.8
		37.6	33.1	21.3	8.2
		37.3	32.7	21.3	7.9
		37.7	32.5	21.5	7.6
		37.4	33.6	21	7.8
