# Supplementary material for: Characterization of structure and protein of vitelline membranes of precocial (ring-necked pheasant, gray partridge) and superaltricial (cockatiel parrot, domestic pigeon) birds
Source: PLoS One. 2020 Jan 30;15(1):e0228310. doi: 10.1371/journal.pone.0228310 (PMC6992205; doi:10.1371/journal.pone.0228310)
Supplement: S2 Data — (XLSX) [file pone.0228310.s002.xlsx]

## Sheet: Viteline membrane protein
Swiss-Prot/	Protein	mW	pI (pH)	PLGS Score	Peptides	Theoretical Peptides	Coverage (%)	Precursor RMS Mass Error (ppm)	Products	Digest Peptides	Products RMS Mass Error (ppm)	Products	Protein ID
Trembl		(Da)										RMS RT Error (min)
accession
SUPERALTRICAL
Domestic pigeon; Columba liva
Basic settings - reliable identification
tr	A0A2I0MW20 A0A2I0MW20 COLLI Ovalbumin related protein X OS Columba livia OX 8932 GN A306 00001787 PE	43832	7.9459	15955	39	31	61.3402	4.4168	546	25	4.8177	0.026824	59432
tr	A0A2I0LY02 A0A2I0LY02 COLLI Alpha 2 macroglobulin like protein 1 OS Columba livia OX 8932 GN A306 00	165215	9.2097	12830.3	59	95	31.9163	3.2937	1050	48	4.8018	0.0234607	59852
tr	A0A2I0M6I1 A0A2I0M6I1 COLLI Zona pellucida erm binding protein 3 OS Columba livia OX 8932 GN A306 00	47079	6.5215	8856.72	12	29	15.2074	1.4584	168	7	4.076	0.0177211	51054
tr	A0A1V4JAY6 A0A1V4JAY6 PATFA Uncharacterized protein OS Patagioenas fasciata monilis OX 372326 GN AV5	119578	8.9756	7324.35	28	60	20.58	3.1221	464	22	4.8572	0.0233935	631533
tr	A0A1V4JYZ2 A0A1V4JYZ2 PATFA Vitellogenin 2 like OS Patagioenas fasciata monilis OX 372326 GN AV530 0	175956	8.2095	5428.29	21	106	15.6999	1.4569	254	20	5.2891	0.0225285	288584
tr	A0A2I0LGQ9 A0A2I0LGQ9 COLLI Uncharacterized protein OS Columba livia OX 8932 GN A306 00000120 PE 4 S	34862	5.519	5357.26	10	18	21.0031	3.2741	153	7	5.4791	0.0298042	59471
tr	R7VU42 R7VU42 COLLI Ig gamma chain C region Fragment OS Columba livia OX 8932 GN A306 11075 PE 4 S	10819	4.5225	4089.06	4	8	34.0206	0.808	61	3	6.4544	0.0216047	56564
tr	A0A094KPL4 A0A094KPL4 ANTCR Alpha 2 macroglobulin like 1 Fragment OS Antrostomus carolinensis OX 2	80882	9.6161	3225.33	8	49	7.7348	5.2238	134	5	4.5088	0.0210868	737869
tr	A0A2I0LIU5 A0A2I0LIU5 COLLI Lysozyme OS Columba livia OX 8932 GN LYZ PE 3 SV 1	16950	9.7024	1297.84	5	15	23.3333	1.3139	45	4	6.0737	0.018953	50139
tr	A0A2I0MDV9 A0A2I0MDV9 COLLI Vitellogenin 1 OS Columba livia OX 8932 GN A306 00005842 PE 4 SV 1	155410	9.9152	1280.74	25	104	24.8222	2.5912	271	24	5.4436	0.0191236	60028
tr	U3JPW5 U3JPW5 FICAL Uncharacterized protein OS Ficedula albicollis OX 59894 PE 3 SV 1	59786	5.6371	1149.33	5	41	10.2729	11.3023	51	5	7.8991	0.0304865	88292
tr	A0A1V4JZ59 A0A1V4JZ59 PATFA Vitellogenin 1 OS Patagioenas fasciata monilis OX 372326 GN AV530 007742	188213	8.6495	1140.63	26	132	18.027	2.82	237	25	6.1904	0.0213048	130590
tr	H0Z0C5 H0Z0C5 TAEGU Uncharacterized protein OS Taeniopygia guttata OX 59729 PE 3 SV 1	55310	4.8561	1081.64	3	37	5.364	1.5265	36	3	3.8563	0.030815	456330
P63256	ACTG ANSAN Actin cytoplasmic 2 OS Anser anser anser OX 8844 GN ACTG1 PE 2 SV 1	41850	5.2559	852.886	9	34	34.6667	9.1345	49	8	10.6954	0.0258333	7055
tr	A0A2I0MWA2 A0A2I0MWA2 COLLI Ovalbumin like OS Columba livia OX 8932 GN A306 00001789 PE 3 SV 1	42895	4.678	832.288	9	25	38.601	2.4582	64	8	6.1703	0.0236097	62894
tr	A0A2I0LJ29 A0A2I0LJ29 COLLI Uncharacterized protein Fragment OS Columba livia OX 8932 GN A306 0000	24662	6.6064	504.783	2	19	11.4286	1.0233	16	2	2.9015	0.019441	687600
tr	A0A091VIN1 A0A091VIN1 NIPNI Alpha tectorin Fragment OS Nipponia nippon OX 128390 GN Y956 09212 PE	46906	7.1309	461.716	5	27	7.9137	4.3007	29	4	9.0284	0.0185651	182954
tr	A0A1V4JQ70 A0A1V4JQ70 PATFA Uncharacterized protein OS Patagioenas fasciata monilis OX 372326 GN AV5	18384	8.4514	450.971	2	15	18.1319	19.1826	15	2	11.4774	0.0197992	636963
tr	A0A2I0LN01 A0A2I0LN01 COLLI BPI fold containing family B member 2 OS Columba livia OX 8932 GN BPIFB	54428	4.6545	352.685	4	23	11.2426	1.6397	30	4	8.1629	0.025865	686748
tr	A0A2I0LY07 A0A2I0LY07 COLLI Alpha 2 macroglobulin like protein 1 OS Columba livia OX 8932 GN A306 00	145725	7.9691	340.117	9	86	9.8473	2.2323	67	9	6.2907	0.0177825	692380
tr	A0A2I0TKM1 A0A2I0TKM1 LIMLA Type ii cytoskeletal 5 like OS Limosa lapponica baueri OX 1758121 GN lla	63071	5.0178	299.884	3	55	3.7102	15.6061	36	3	4.7389	0.020471	528417
tr	R7VRC4 R7VRC4 COLLI Complement C3 OS Columba livia OX 8932 GN A306 14901 PE 4 SV 1	181394	6.6226	271.053	5	134	4.484	4.8579	36	4	9.5907	0.0282232	55053
tr	A0A2I0LIU4 A0A2I0LIU4 COLLI Uncharacterized protein Fragment OS Columba livia OX 8932 GN A306 0000	51191	5.9158	267.862	4	26	12.9167	2.7276	27	4	7.7851	0.0167832	62521
tr	A0A1V4KQV2 A0A1V4KQV2 PATFA Ovotransferrin OS Patagioenas fasciata monilis OX 372326 GN TF PE 3 SV 1	77253	6.9772	194.421	6	68	12.4646	3.0951	42	6	5.8511	0.0296231	629419
tr	A0A2I0ME42 A0A2I0ME42 COLLI Vitellogenin 2 like OS Columba livia OX 8932 GN A306 00005830 PE 4 SV 1	189533	8.7634	151.3	10	127	7.7461	5.8923	73	10	7.3092	0.0213275	54877
Settings with reduced accuracy - uncertain identification (big error between measured and theoretical mass)
tr	A0A2I0LIU4 A0A2I0LIU4 COLLI Uncharacterized protein Fragment OS Columba livia OX 8932 GN A306 0000	51191	5.9158	267.862	4	26	12.9167	2.7276	27	4	7.7851	0.0167832	62521
tr	A0A1V4KQV2 A0A1V4KQV2 PATFA Ovotransferrin OS Patagioenas fasciata monilis OX 372326 GN TF PE 3 SV 1	77253	6.9772	194.421	6	68	12.4646	3.0951	42	6	5.8511	0.0296231	629419
tr	A0A2I0LR47 A0A2I0LR47 COLLI Joining chain of multimeric IgA and IgM OS Columba livia OX 8932 GN JCHA	17899	4.6066	266.852	1	12	9.434	1.5999	7	1	5.8882	0.0204789	767936
tr	A0A2I0MHR4 A0A2I0MHR4 COLLI Mucin 5B OS Columba livia OX 8932 GN A306 00004607 PE 4 SV 1	233334	5.3758	142.001	6	136	3.6087	6.2042	23	6	7.8023	0.0206717	60614
tr	A0A087V980 A0A087V980 BALRE Taperin Fragment OS Balearica regulorum gibbericeps OX 100784 GN N312	26591	4.7333	140.846	1	15	10.3734	3.9826	6	1	7.9655	0.0189232	271677
tr	G1MUW7 G1MUW7 MELGA Kinesin family member 13A OS Meleagris gallopavo OX 9103 GN KIF13A PE 3 SV 2	191371	5.0909	115.152	8	147	6.4005	15.6614	39	8	12.3639	0.0244716	555158
tr	A0A0Q3MKB1 A0A0Q3MKB1 AMAAE Stomatin like protein 2 isoform X1 OS Amazona aestiva OX 12930 GN AAES	43486	7.8426	73.8852	1	27	2.5253	0.579	6	1	5.7002	0.0251573	104847
Cockatiel parrot; Nymphicus hollandicus
Basic settings - reliable identification
tr	A0A0Q3PS33 A0A0Q3PS33 AMAAE Ovalbumin related protein Y like protein OS Amazona aestiva OX 12930 GN	45758	8.185	3217.66	16	30	14.7783	2.5101	192	8	3.4414	0.0170377	115683
tr	A0A091GPI0 A0A091GPI0 BUCRH Zona pellucida erm binding protein 3 Fragment OS Buceros rhinoceros si	32669	5.4952	2184.34	2	20	9.0301	2.6059	29	2	2.171	0.0156307	516948
tr	U3JXV8 U3JXV8 FICAL Uncharacterized protein OS Ficedula albicollis OX 59894 GN LOC101815176 PE 4 SV	160510	9.4966	1177.99	5	108	4.5865	2.43	91	5	3.8658	0.0158326	82838
tr	A0A091IIQ9 A0A091IIQ9 CALAN Zona pellucida erm binding protein 1 Fragment OS Calypte anna OX 9244	95792	7.151	579.382	2	34	3.5874	1.9207	16	2	2.4175	0.0121782	593785
tr	A0A2I0TKM1 A0A2I0TKM1 LIMLA Type ii cytoskeletal 5 like OS Limosa lapponica baueri OX 1758121 GN lla	63071	5.0178	237.441	2	55	2.4735	1.8701	18	2	2.6108	0.0150033	528417
tr	A0A2I0THL3 A0A2I0THL3 LIMLA Uncharacterized protein OS Limosa lapponica baueri OX 1758121 GN llap 16	79366	5.5653	129.621	2	64	3.5211	0.6405	14	2	6.4991	0.0218195	524668
P87498	VIT1 CHICK Vitellogenin 1 OS Gallus gallus OX 9031 GN VTG1 PE 1 SV 1	210497	9.1897	43.2362	2	144	1.4121	2.7905	9	2	3.358	0.00863435	1086
Settings with reduced accuracy - uncertain identification (big error between measured and theoretical mass)
tr	A0A2I0THL3 A0A2I0THL3 LIMLA Uncharacterized protein OS Limosa lapponica baueri OX 1758121 GN llap 16	79366	5.5653	129.621	2	64	3.5211	0.6405	14	2	6.4991	0.0218195	524668
P87498	VIT1 CHICK Vitellogenin 1 OS Gallus gallus OX 9031 GN VTG1 PE 1 SV 1	210497	9.1897	43.2362	2	144	1.4121	2.7905	9	2	3.358	0.00863435	1086
tr	A0A2I0U9L5 A0A2I0U9L5 LIMLA Uncharacterized protein OS Limosa lapponica baueri OX 1758121 GN llap 70	16494	6.2386	161.797	1	7	6.4516	1.481	6	1	2.2245	0.0247062	628323
tr	A0A2I0THL3 A0A2I0THL3 LIMLA Uncharacterized protein OS Limosa lapponica baueri OX 1758121 GN llap 16	79366	5.5653	155.033	2	64	3.5211	0.6405	14	2	6.4991	0.0218195	524668
tr	U3IN43 U3IN43 ANAPL NAD P H hydrate epimerase OS Anas platyrhynchos OX 8839 GN APOA1BP PE 3 SV 1	23507	4.9114	96.5747	1	17	8.3333	5.1244	7	1	6.0364	0.0068932	271698
tr	A0A091L3F6 A0A091L3F6 CATAU Vitellogenin 1 Fragment OS Cathartes aura OX 43455 GN N323 08314 PE 4	208818	9.5473	48.1686	3	146	2.3622	3.556	12	3	7.3639	0.0079682	252253
PRECOCIAL
Grey partridge; Pedrix pedrix
Basic settings - reliable identification
tr	G1MYK6 G1MYK6 MELGA Ovalbumin OS Meleagris gallopavo OX 9103 GN SERPINB14 PE 3 SV 2	42988	5.0067	7342.06	7	26	31.3471	7.4108	122	7	5.6937	0.0193662	502906
tr	G1NMV6 G1NMV6 MELGA Clusterin OS Meleagris gallopavo OX 9103 GN CLU PE 3 SV 2	35883	6.6409	6536.12	11	28	29.582	3.063	143	9	4.8865	0.0231011	552529
tr	A0A2P4SV45 A0A2P4SV45 BAMTH Uncharacterized protein Fragment OS Bambusicola thoracicus OX 9083 GN	46710	5.4108	6412.95	2	27	8.6331	0.9655	59	2	5.2086	0.014296	747230
tr	P84496 P84496 ALOAE Lysozyme OS Alopochen aegyptiaca OX 30382 PE 3 SV 1	14408	9.5319	5976.27	8	11	25.5814	3.4062	117	4	4.7392	0.0227837	689231
tr	A5HTY5 A5HTY5 COTCO ZP1 protein Fragment OS Coturnix coturnix OX 9091 GN ZP1 PE 2 SV 1	101001	8.0151	5353.38	9	30	8.2002	3.0318	150	6	4.8436	0.017936	33861
tr	Q4VTT5 Q4VTT5 PHACC Zona pellucida c OS Phasianus colchicus OX 9054 PE 4 SV 1	47813	5.1844	5352.28	12	24	21.0762	3.6847	169	9	4.5357	0.019002	357975
tr	Q4VTT4 Q4VTT4 9GALL Zona pellucida c OS Lyrurus tetrix OX 1233216 PE 4 SV 1	47747	5.7442	5170.91	12	24	22.6457	3.9447	155	10	4.7851	0.01959	201628
tr	G1MVV5 G1MVV5 MELGA Ovotransferrin OS Meleagris gallopavo OX 9103 GN TF PE 3 SV 2	77727	6.5825	3204.91	15	72	20.4255	3.3876	155	14	5.0979	0.0173442	498065
O42273	TENP CHICK Protein TENP OS Gallus gallus OX 9031 GN TENP PE 2 SV 1	47404	5.4893	3146.69	1	25	4.7727	4.5393	39	1	3.2568	0.0127275	9683
tr	G1NME9 G1NME9 MELGA Alpha 2 macroglobulin like 1 OS Meleagris gallopavo OX 9103 GN A2ML1 PE 4 SV 2	163475	8.8925	2869.84	21	95	16.6552	3.1291	263	20	4.229	0.0164016	508606
tr	A0A2P4TFF1 A0A2P4TFF1 BAMTH Uncharacterized protein OS Bambusicola thoracicus OX 9083 GN CIB84 00115	185200	7.9774	1146.56	7	111	4.5208	6.1752	82	6	6.8382	0.0199282	740122
tr	A0A226MNG6 A0A226MNG6 CALSU Uncharacterized protein OS Callipepla squamata OX 9009 GN ASZ78 006884 P	49818	4.9067	962.929	2	41	5.8691	14.7048	22	2	3.6747	0.0178367	510342
tr	A0A087R1Y4 A0A087R1Y4 APTFO Uncharacterized protein Fragment OS Aptenodytes forsteri OX 9233 GN AS	26013	4.7291	790.601	4	14	5.1724	2.4065	20	1	3.0996	0.0154213	341341
tr	A0A2I0LY02 A0A2I0LY02 COLLI Alpha 2 macroglobulin like protein 1 OS Columba livia OX 8932 GN A306 00	165215	9.2097	743.659	4	95	2.969	2.7954	52	4	4.5001	0.0202324	59852
P53478	ACT5 CHICK Actin cytoplasmic type 5 OS Gallus gallus OX 9031 PE 3 SV 1	41808	5.1537	464.705	3	34	11.9681	2.9561	21	3	6.3522	0.0232436	7156
Q98UI9	MUC5B CHICK Mucin 5B OS Gallus gallus OX 9031 GN MUC5B PE 1 SV 1	233393	5.2586	126.685	3	139	1.945	14.489	30	3	8.0353	0.0247899	2906
tr	A0A091G4Q7 A0A091G4Q7 9AVES Alpha 2 macroglobulin like 1 Fragment OS Cuculus canorus OX 55661 GN N	107871	6.5431	104.237	2	61	2.4641	2.3109	21	2	5.6448	0.0154959	173711
tr	G3UU60 G3UU60 MELGA Uncharacterized protein OS Meleagris gallopavo OX 9103 PE 4 SV 1	75040	8.7114	62.9435	3	59	5.9791	4.1903	15	3	5.9751	0.0213852	846630
Settings with reduced accuracy - uncertain identification (big error between measured and theoretical mass)
P53478	ACT5 CHICK Actin cytoplasmic type 5 OS Gallus gallus OX 9031 PE 3 SV 1	41808	5.1537	464.705	3	34	11.9681	2.9561	21	3	6.3522	0.0232436	7156
tr	A0A091G4Q7 A0A091G4Q7 9AVES Alpha 2 macroglobulin like 1 Fragment OS Cuculus canorus OX 55661 GN N	107871	6.5431	104.237	2	61	2.4641	2.3109	21	2	5.6448	0.0154959	173711
tr	G3UU60 G3UU60 MELGA Uncharacterized protein OS Meleagris gallopavo OX 9103 PE 4 SV 1	75040	8.7114	62.9435	3	59	5.9791	4.1903	15	3	5.9751	0.0213852	846630
tr	A0A093QS19 A0A093QS19 PHACA Vitellogenin A2 Fragment OS Phalacrocorax carbo OX 9209 GN N336 09668	202059	9.3325	125.983	7	123	6.291	9.6515	27	7	10.8408	0.0209806	210252
P11682	APOB CHICK Apolipoprotein B Fragment OS Gallus gallus OX 9031 GN APOB PE 2 SV 1	50815	8.5875	90.8753	4	36	11.3164	2.9262	15	4	4.5475	0.018556	8260
tr	G3UU60 G3UU60 MELGA Uncharacterized protein OS Meleagris gallopavo OX 9103 PE 4 SV 1	75040	8.7114	72.4687	5	59	11.2108	3.9084	20	5	9.1417	0.0200539	846630
P19121	ALBU CHICK Serum albumin OS Gallus gallus OX 9031 GN ALB PE 1 SV 2	69871	5.3868	69.2658	4	61	8.4553	2.8583	14	4	9.2284	0.0222002	7193
Ring-neckt pheasant; Phasianus colchicus
Basic settings - reliable identification
tr	Q4VTT5 Q4VTT5 PHACC Zona pellucida c OS Phasianus colchicus OX 9054 PE 4 SV 1	47813	5.1844	5835.66	11	24	21.0762	2.6822	142	9	3.5623	0.0179836	357975
tr	A0A140JXP0 A0A140JXP0 CHICK Zona pellucida erm binding protein 1 OS Gallus gallus OX 9031 GN ZP1 PE	102171	8.3405	5648.56	9	27	9.0814	2.3754	149	7	4.8604	0.0155471	290653
P79762	ZP3 CHICK Zona pellucida erm binding protein 3 OS Gallus gallus OX 9031 GN ZP3 PE 1 SV 4	46736	5.9198	5294.31	10	22	18.0778	2.6251	126	8	3.6759	0.0187031	9092
tr	A0A091UKP2 A0A091UKP2 PHORB Vitelline membrane outer layer protein 1 OS Phoenicopterus ruber ruber O	19988	6.8317	4644.94	9	12	30.0546	3.0449	116	6	3.8446	0.0230716	608332
P41366	VMO1 CHICK Vitelline membrane outer layer protein 1 OS Gallus gallus OX 9031 GN VMO1 PE 1 SV 1	20221	8.4922	4493.55	13	16	40.9836	4.2719	169	10	5.0963	0.0223759	9423
tr	G1NME9 G1NME9 MELGA Alpha 2 macroglobulin like 1 OS Meleagris gallopavo OX 9103 GN A2ML1 PE 4 SV 2	163475	8.8925	2235.6	19	95	12.1316	2.6119	234	17	4.0348	0.015242	508606
tr	A0A2H4Y7W8 A0A2H4Y7W8 CHICK OVA Fragment OS Gallus gallus OX 9031 GN OVA PE 2 SV 1	42680	5.3954	2178.55	1	27	5.1813	2.3145	37	1	3.8536	0.0129424	250032
tr	A0A226MZF6 A0A226MZF6 CALSU Clusterin OS Callipepla squamata OX 9009 GN ASZ78 001440 PE 3 SV 1	51670	5.4056	2126.96	9	40	21.7778	2.5914	83	9	5.2596	0.0181946	489139
P53478	ACT5 CHICK Actin cytoplasmic type 5 OS Gallus gallus OX 9031 PE 3 SV 1	41808	5.1537	1991.01	7	34	20.2128	3.4504	55	6	5.9995	0.0181836	7156
tr	A0A226N891 A0A226N891 CALSU Uncharacterized protein OS Callipepla squamata OX 9009 GN ASZ78 008997 P	84169	5.3637	1449.82	8	66	8.0103	9.5845	96	7	5.0773	0.0206926	478906
tr	G1MYK6 G1MYK6 MELGA Ovalbumin OS Meleagris gallopavo OX 9103 GN SERPINB14 PE 3 SV 2	42988	5.0067	1060.25	2	26	8.5492	3.2188	43	2	4.2841	0.020816	502906
tr	G1MVV5 G1MVV5 MELGA Ovotransferrin OS Meleagris gallopavo OX 9103 GN TF PE 3 SV 2	77727	6.5825	723.593	6	72	11.4894	2.7464	47	6	4.4721	0.0173985	498065
Q98UI9	MUC5B CHICK Mucin 5B OS Gallus gallus OX 9031 GN MUC5B PE 1 SV 1	233393	5.2586	310.698	3	139	2.1822	1.7225	41	3	3.7259	0.0155694	2906
tr	A0A1V4JWT9 A0A1V4JWT9 PATFA Ovalbumin related protein X OS Patagioenas fasciata monilis OX 372326 GN	44274	7.8294	271.729	5	30	3.0534	2.4056	27	1	6.7266	0.0170151	130111
tr	A0A091G4Q7 A0A091G4Q7 9AVES Alpha 2 macroglobulin like 1 Fragment OS Cuculus canorus OX 55661 GN N	107871	6.5431	267.452	2	61	2.4641	2.1297	26	2	2.553	0.0127318	173711
tr	A0A2I0TKM1 A0A2I0TKM1 LIMLA Type ii cytoskeletal 5 like OS Limosa lapponica baueri OX 1758121 GN lla	63071	5.0178	231.787	2	55	2.4735	3.6172	50	2	3.8552	0.0223871	528417
P01013	OVALX CHICK Ovalbumin related protein X Fragment OS Gallus gallus OX 9031 GN SERPINB14C PE 3 SV 1	26274	4.9224	185.573	1	15	5.1724	5.5368	11	1	6.769	0.0120027	3669
Settings with reduced accuracy - uncertain identification (big error between measured and theoretical mass)
P01013	OVALX CHICK Ovalbumin related protein X Fragment OS Gallus gallus OX 9031 GN SERPINB14C PE 3 SV 1	26274	4.9224	185.573	1	15	5.1724	5.5368	11	1	6.769	0.0120027	3669
tr	A0A218U9F9 A0A218U9F9 9PASE E3 ubiquitin protein ligase HUWE1 Fragment OS Lonchura striata domesti	54257	4.9611	494.001	3	37	11.2474	4.9797	18	3	10.7087	0.0182045	231281
tr	G1MVV5 G1MVV5 MELGA Ovotransferrin OS Meleagris gallopavo OX 9103 GN TF PE 3 SV 2	77727	6.5825	345.743	5	72	9.6454	2.8	33	5	4.275	0.0199503	498065
tr	A0A1L1RSL1 A0A1L1RSL1 CHICK Uncharacterized protein OS Gallus gallus OX 9031 PE 4 SV 1	13918	5.4419	336.296	1	6	7.0313	2.5076	11	1	3.979	0.0100844	665442
tr	A0A091G4Q7 A0A091G4Q7 9AVES Alpha 2 macroglobulin like 1 Fragment OS Cuculus canorus OX 55661 GN N	107871	6.5431	313.058	3	61	4.1068	1.7684	28	3	2.6212	0.0136718	173711
tr	A0A2I0TKM1 A0A2I0TKM1 LIMLA Type ii cytoskeletal 5 like OS Limosa lapponica baueri OX 1758121 GN lla	63071	5.0178	283.264	3	55	3.7102	8.467	54	3	5.4681	0.0223428	528417
tr	A0A091T3L4 A0A091T3L4 9AVES Ovotransferrin Fragment OS Pelecanus cri us OX 36300 GN N334 04593 PE	74109	7.1516	211.292	3	65	10.8631	4.0138	26	3	4.6325	0.0164688	447670
Chicken (Layer hen); Gallus gallus
Basic settings - reliable identification
P00698	LYSC CHICK Lysozyme C OS Gallus gallus OX 9031 GN LYZ PE 1 SV 1	16228	9.2302	18802.8	7	12	36.0544	2.2398	252	7	4.0008	0.0177614	5495
tr	A0A2P4SB66 A0A2P4SB66 BAMTH Uncharacterized protein OS Bambusicola thoracicus OX 9083 GN CIB84 01490	20279	8.4922	12399.5	14	16	46.9945	2.0488	250	11	3.7062	0.0175934	789063
tr	A0A140JXP0 A0A140JXP0 CHICK Zona pellucida erm binding protein 1 OS Gallus gallus OX 9031 GN ZP1 PE	102171	8.3405	9989.47	12	27	10.9603	2.8478	226	9	4.1135	0.0235728	290653
tr	A0A2H4Y814 A0A2H4Y814 CHICK OVA Fragment OS Gallus gallus OX 9031 GN OVA PE 2 SV 1	42838	4.9532	9123.69	9	27	38.601	2.9264	185	9	4.3935	0.0151029	282735
P01012	OVAL CHICK Ovalbumin OS Gallus gallus OX 9031 GN SERPINB14 PE 1 SV 2	42853	5.0226	8592.44	9	27	38.601	3.1361	186	9	4.5882	0.0151031	3671
P79762	ZP3 CHICK Zona pellucida erm binding protein 3 OS Gallus gallus OX 9031 GN ZP3 PE 1 SV 4	46736	5.9198	7070.43	18	22	23.1121	2.8345	225	12	3.5415	0.0224836	9092
tr	A0A1D5P1X2 A0A1D5P1X2 CHICK Clusterin OS Gallus gallus OX 9031 GN CLU PE 3 SV 1	53785	5.4298	3729.15	15	38	30.4904	3.4156	139	14	5.5934	0.0209233	319290
tr	A0A146J2U8 A0A146J2U8 CHICK Protein TENP OS Gallus gallus OX 9031 GN TENP PE 2 SV 1	47387	5.6111	2215.32	4	24	11.1617	1.9788	60	4	5.0787	0.0148112	400552
P53478	ACT5 CHICK Actin cytoplasmic type 5 OS Gallus gallus OX 9031 PE 3 SV 1	41808	5.1537	1481.38	4	34	15.4255	2.0678	31	4	5.965	0.0167582	7156
tr	A0A0K0PUH6 A0A0K0PUH6 CHICK Chemerin OS Gallus gallus OX 9031 GN RARRES2 PE 2 SV 1	18219	9.0159	832.886	5	17	27.7778	1.862	35	5	4.6215	0.0179645	344118
Q25C36	OLFL3 CHICK Olfactomedin like protein 3 OS Gallus gallus OX 9031 GN OLFML3 PE 2 SV 1	44817	5.7248	404.547	5	31	11.2245	1.5274	34	5	3.7987	0.0152464	3280
P01875	IGHM CHICK Ig mu chain C region OS Gallus gallus OX 9031 PE 2 SV 2	48142	6.0092	290.459	3	26	11.2108	2.5692	15	3	2.9811	0.017232	5166
tr	A0A140T8F5 A0A140T8F5 CHICK Polymeric immunoglobulin receptor OS Gallus gallus OX 9031 GN PIGR PE 4	70526	4.868	260.882	3	42	7.8704	1.8169	25	3	6.9869	0.0254603	145853
P02845	VIT2 CHICK Vitellogenin 2 OS Gallus gallus OX 9031 GN VTG2 PE 1 SV 1	204677	9.3149	174.773	8	131	5.7838	8.6812	42	8	6.6726	0.0209841	1087
tr	A0A087VPD3 A0A087VPD3 BALRE Vitellogenin 2 Fragment OS Balearica regulorum gibbericeps OX 100784 G	201826	9.2536	138.244	5	123	3.5616	2.572	30	5	8.0908	0.0173861	306649
P02789	TRFE CHICK Ovotransferrin OS Gallus gallus OX 9031 PE 1 SV 2	77726	6.7789	133.287	2	74	4.1135	1.5088	13	2	3.4924	0.0173689	1940
Q98UI9	MUC5B CHICK Mucin 5B OS Gallus gallus OX 9031 GN MUC5B PE 1 SV 1	233393	5.2586	56.8178	2	139	1.3283	0.849	22	2	7.9752	0.0192677	2906
tr	A0A1D5P2X2 A0A1D5P2X2 CHICK Alpha 2 macroglobulin like 1 OS Gallus gallus OX 9031 PE 4 SV 1	163357	8.0491	36.1364	2	99	1.6438	1.5103	16	2	5.6079	0.0212319	145034
Settings with reduced accuracy - uncertain identification (big error between measured and theoretical mass)
P02845	VIT2 CHICK Vitellogenin 2 OS Gallus gallus OX 9031 GN VTG2 PE 1 SV 1	204677	9.3149	174.773	8	131	5.7838	8.6812	42	8	6.6726	0.0209841	1087
tr	A0A087VPD3 A0A087VPD3 BALRE Vitellogenin 2 Fragment OS Balearica regulorum gibbericeps OX 100784 G	201826	9.2536	138.244	5	123	3.5616	2.572	30	5	8.0908	0.0173861	306649
P02789	TRFE CHICK Ovotransferrin OS Gallus gallus OX 9031 PE 1 SV 2	77726	6.7789	133.287	2	74	4.1135	1.5088	13	2	3.4924	0.0173689	1940
Q98UI9	MUC5B CHICK Mucin 5B OS Gallus gallus OX 9031 GN MUC5B PE 1 SV 1	233393	5.2586	56.8178	2	139	1.3283	0.849	22	2	7.9752	0.0192677	2906
tr	A0A1D5P2X2 A0A1D5P2X2 CHICK Alpha 2 macroglobulin like 1 OS Gallus gallus OX 9031 PE 4 SV 1	163357	8.0491	36.1364	2	99	1.6438	1.5103	16	2	5.6079	0.0212319	145034
tr	A0A2P4T8S3 A0A2P4T8S3 BAMTH Uncharacterized protein OS Bambusicola thoracicus OX 9083 GN CIB84 00350	98307	8.7515	53.0956	5	76	6.7873	3.4785	19	4	11.5106	0.0273073	748288
tr	A0A218ULQ1 A0A218ULQ1 9PASE Alpha 2 macroglobulin like protein 1 Fragment OS Lonchura striata dome	158124	8.9998	40.8695	5	95	5.8164	4.5649	14	4	8.0769	0.0206582	237642
tr	A0A1D5NXU8 A0A1D5NXU8 CHICK Slit guidance ligand 2 OS Gallus gallus OX 9031 GN SLIT2 PE 4 SV 1	168228	6.6548	31.6951	6	98	5.3947	11.1487	27	6	9.4297	0.0183825	323425
tr	G1N704 G1N704 MELGA Transferrin receptor OS Meleagris gallopavo OX 9103 GN TFRC PE 4 SV 2	78745	5.4104	26.968	2	54	2.9494	1.1288	8	2	4.2182	0.0279049	508132
tr	U3JLY0 U3JLY0 FICAL Pho hoinositide kinase FYVE type zinc finger containing OS Ficedula albicollis	239161	6.2219	26.6551	3	182	1.3699	2.2751	13	2	11.4313	0.0144922	99284
tr	A0A091UBU1 A0A091UBU1 PHORB Nodal modulator 1 Fragment OS Phoenicopterus ruber ruber OX 9218 GN N3	128349	5.501	18.8331	1	82	1.3734	4.1068	10	1	3.4903	0.0112667	598818
