# Supplementary material for: Characterization of structure and protein of vitelline membranes of precocial (ring-necked pheasant, gray partridge) and superaltricial (cockatiel parrot, domestic pigeon) birds
Source: PLoS One. 2020 Jan 30;15(1):e0228310. doi: 10.1371/journal.pone.0228310 (PMC6992205; doi:10.1371/journal.pone.0228310)
Supplement: S3 Data — (XLSX) [file pone.0228310.s003.xlsx]

## Sheet: Viteline membrane protein
Swiss-Prot/	Protein	mW	pI (pH)	PLGS Score	Peptides	Theoretical Peptides	Coverage (%)	Precursor RMS Mass Error (ppm)	Products	Digest Peptides	Products RMS Mass Error (ppm)	Products	Protein ID
Trembl		(Da)										RMS RT Error (min)
accession
SUPERALTRICAL
Domestic pigeon; Columba liva
For band number 1 (SDS-PAGE in Fig. 5)
Basic settings - reliable identification
tr	H0Z0C5 H0Z0C5 TAEGU Uncharacterized protein OS Taeniopygia guttata OX 59729 PE 3 SV 1	55310	4.8561	471.466	2	37	3.8314	2.8752	21	2	2.0126	0.0130935	456330
Settings with reduced accuracy - uncertain identification (big error between measured and theoretical mass)
tr	A0A2I0TKM1 A0A2I0TKM1 LIMLA Type ii cytoskeletal 5 like OS Limosa lapponica baueri OX 1758121 GN lla	63071	5.0178	98.1472	1	55	2.1201	2.1651	11	1	2.8102	0.0106557	528417
Cockatiel parrot; Nymphicus hollandicus
For band number 2 (SDS-PAGE in Fig. 5)
Basic settings - reliable identification
tr	A0A087R4H2 A0A087R4H2 APTFO Alpha 2 macroglobulin like 1 Fragment OS Aptenodytes forsteri OX 9233	106930	7.9748	208.518	2	61	3.1992	3.0389	19	2	3.1284	0.00910569	336274
tr	U3JXV8 U3JXV8 FICAL Uncharacterized protein OS Ficedula albicollis OX 59894 GN LOC101815176 PE 4 SV	160510	9.4966	207.663	4	108	3.4746	2.7582	38	4	4.8611	0.00919132	82838
tr	A0A091FSD8 A0A091FSD8 9AVES Mucin 5B OS Cuculus canorus OX 55661 GN N303 00192 PE 4 SV 1	233620	5.3937	200.944	2	140	1.4231	2.446	26	2	2.8475	0.0108303	652317
Settings with reduced accuracy - uncertain identification (big error between measured and theoretical mass)
tr	A0A2I0TKM1 A0A2I0TKM1 LIMLA Type ii cytoskeletal 5 like OS Limosa lapponica baueri OX 1758121 GN lla	63071	5.0178	126.398	2	55	4.7703	15.8004	16	2	5.732	0.0121882	528417
tr	A0A094KPL4 A0A094KPL4 ANTCR Alpha 2 macroglobulin like 1 Fragment OS Antrostomus carolinensis OX 2	80882	9.6161	97.0613	1	49	1.5193	2.9028	13	1	1.9683	0.00976389	737869
For band number 3 (SDS-PAGE in Fig. 5)
Basic settings - reliable identification
tr	A0A091GPI0 A0A091GPI0 BUCRH Zona pellucida erm binding protein 3 Fragment OS Buceros rhinoceros si	32669	5.4952	4943.42	11	20	19.7324	2.4589	149	6	4.416	0.0141877	516948
tr	A0A093I4P2 A0A093I4P2 STRCA Zona pellucida erm binding protein 1 Fragment OS Struthio camelus aust	91349	7.6185	1708.82	3	28	5.3191	4.0905	35	3	2.6222	0.0104602	431566
tr	A0A0Q3MN39 A0A0Q3MN39 AMAAE Ovalbumin like protein OS Amazona aestiva OX 12930 GN AAES 53655 PE 3 SV	43934	4.5044	548.973	2	25	6.3291	2.7755	18	2	2.5663	0.0123565	106115
tr	A0A2I0TKM1 A0A2I0TKM1 LIMLA Type ii cytoskeletal 5 like OS Limosa lapponica baueri OX 1758121 GN lla	63071	5.0178	250.194	1	55	2.1201	4.8391	18	1	6.0353	0.0104937	528417
Settings with reduced accuracy - uncertain identification (big error between measured and theoretical mass)
tr	A0A093NDI7 A0A093NDI7 PYGAD Vitellogenin 1 OS Pygoscelis adeliae OX 9238 GN AS28 00274 PE 4 SV 1	207673	9.29	103.212	3	145	2.2655	7.9489	22	3	8.4247	0.0120568	779681
tr	U3JXV8 U3JXV8 FICAL Uncharacterized protein OS Ficedula albicollis OX 59894 GN LOC101815176 PE 4 SV	160510	9.4966	60.4836	3	108	2.7797	2.7095	21	3	4.2357	0.00849702	82838
PRECOCIAL
Grey partridge; Pedrix pedrix
For band number 4 (SDS-PAGE in Fig. 5)
Basic settings - reliable identification
tr	G1MVV5 G1MVV5 MELGA Ovotransferrin OS Meleagris gallopavo OX 9103 GN TF PE 3 SV 2	77727	6.5825	1902.13	14	72	19.2908	3.2792	135	14	4.1777	0.0136014	498065
O42273	TENP CHICK Protein TENP OS Gallus gallus OX 9031 GN TENP PE 2 SV 1	47404	5.4893	734.094	1	25	4.7727	5.1052	18	1	3.5957	0.00596879	9683
tr	G1MW54 G1MW54 MELGA Zona pellucida glycoprotein 1 OS Meleagris gallopavo OX 9103 GN ZP1 PE 4 SV 1	95510	7.6033	623.5	4	29	5.9887	3.6231	43	4	3.0009	0.0137227	499970
Settings with reduced accuracy - uncertain identification (big error between measured and theoretical mass)
tr	A0A091T3L4 A0A091T3L4 9AVES Ovotransferrin Fragment OS Pelecanus cri us OX 36300 GN N334 04593 PE	74109	7.1516	158.277	1	65	3.5714	4.3669	18	1	3.9394	0.00973307	447670
tr	A0A2I0TKM1 A0A2I0TKM1 LIMLA Type ii cytoskeletal 5 like OS Limosa lapponica baueri OX 1758121 GN lla	63071	5.0178	84.7122	1	55	2.1201	3.2492	10	1	2.894	0.013096	528417
Ring-neckt pheasant; Phasianus colchicus
For band number 5 (SDS-PAGE in Fig. 5)
There is too little protein to identify - the PLGS (Waters) finds random sequences
